# Supplementary material for: Adapting medical guidelines to be patient-centered using a patient-driven process for individuals with sickle cell disease and their caregivers
Source: BMC Hematol. 2018 Jun 8;18:12. doi: 10.1186/s12878-018-0106-3 (PMC5994026; doi:10.1186/s12878-018-0106-3)
Supplement: Supplementary file 2 — List of questions asked at the community forums. These are the questions that were asked of participants at the community forums. (XLSX 12 kb) [file 12878_2018_106_MOESM2_ESM.xlsx]

## Sheet: Overall-FINAL
	Less than 15	15-25	Older than 25	Caregivers	Total
Sikcle Cell Retreat	0	0	1	26	27
Sickle Cell Disease Association of America	2	9	15	0	26
Sickle Cell Foundation of Tennessee	1	1	9	0	11
Total	3	10	24	26	64
								Forum:	SCD retreat		SCDAA		SCFT		Total
Combination of meetings	Yes	No	Don't Know / Don't Have	Total	%yes	%no		Question	Yes	No	Yes	No	Yes	No	Yes	No	p-value
Do you have a smart phone like a Samsung, iPhone, Android?	59	3	0	62	0.951613	0.0483871		Do you have a smart phone like a Samsung, iPhone, Android?	25	2	24	0	10	1	59	3	0.392
Do you use your phone for text messaging?	60	1	0	61	0.983607	0.0163934		Do you use your phone for text messaging?	27	0	23	1	10	0	60	1	0.557
Do you use email for the health of someone with SCD?	22	12	0	34	0.647059	0.352941		Do you use email for the health of someone with SCD?	x	x	14	10	8	2	22	12	0.432
Do you use social media like Facebook, Twitter or Instagram for the health of someone with SCD?	20	12	1	33	0.606061	0.363636		Do you use social media like Facebook, Twitter or Instagram for the health of someone with SCD?	x	x	15	6	5	6	20	12	0.25
Do you use mobile apps for your health?	30	33	1	64	0.46875	0.515625		Do you use mobile apps for your health?	13	14	10	15	7	4	30	33	0.423
Do you use apps for the health of someone with SCD?	24	34	1	59	0.40678	0.576271		Do you use apps for the health of someone with SCD?	8	19	15	6	7	4	24	34	0.011
Do you know what a medical guideline is?	19	12	2	33	0.575758	0.363636		Do you know what a medical guideline is?	x	x	11	10	8	2	19	12	0.24
Would you want to know what these guidelines are?	53	3	2	58	0.913793	0.0517241		Would you want to know what these guidelines are?	25	2	18	1	10	0	53	3	1
Would you feel you could provide better care to the family member with sickle cell if you knew what the guidelines were?	48	9	4	61	0.786885	0.147541		Would you feel you could provide better care to the family member with sickle cell if you knew what the guidelines were?	20	7	19	1	9	1	48	9	0.141
Would you want your doctor or nurse explain the content of the guidelines to you?	54	5	1	60	0.9	0.0833333		Would you want your doctor or nurse explain the content of the guidelines to you?	25	2	17	2	10	1	54	5	1
Would you want a paper copy of the guidelines?	44	15	2	61	0.721311	0.245902		Would you want a paper copy of the guidelines?	20	7	16	5	8	3	44	15	1
Would you want to receive text messages about the guidelines (short ones daily)?	44	8	8	60	0.733333	0.133333		Would you want to receive text messages about the guidelines (short ones daily)?	22	4	15	2	7	2	44	8	0.771
Would you want the guidelines available on your patient portal?	15	19	0	34	0.441176	0.558824		Would you want the guidelines available on your patient portal?	x	x	6	18	9	1	15	19	<0.01
Would you want guidelines in Facebook/Instagram/Twitter?	49	11	2	62	0.790323	0.177419		Would you want guidelines in Facebook/Instagram/Twitter?	25	2	17	7	7	2	49	11	0.101
Would you want guidelines in mobile app?	40	19	0	59	0.677966	0.322034		Would you want guidelines in mobile app?	17	8	13	11	10	0	40	19	0.028
Would you want guidelines in app over facebook?	28	4	2	34	0.823529	0.117647		Would you want guidelines in app over facebook?	x	x	19	3	9	1	28	4	1
Facebook to communicate about guidelines and other things	25	2	0	27	0.925926	0.0740741		Facebook to communicate about guidelines and other things	25	2					25	2
TN SCF questions	Yes	No	Don't Know / Don't Have	Total	%yes	%no		TN SCF questions							Yes	No
Would you use these guidelines to keep track of you (or your child's) SCD	9	0	1	10	90%	0%		Would you use these guidelines to keep track of you (or your child's) SCD							9	0
Would you use these guidelines to discuss your care with any of your doctor(s)?	10	0	0	10	100%	0%		Would you use these guidelines to discuss your care with any of your doctor(s)?							10	0
